# Supplementary material for: The Functional Role of Gate Loop Residues in Arrestin Binding to GPCRs
Source: Int J Mol Sci. 2025 Dec 18;26(24):12154. doi: 10.3390/ijms262412154 (PMC12733242; doi:10.3390/ijms262412154)
Supplement: Supplementary file 1 [file ijms-26-12154-s001.zip]

Archive with 1 entries (1 files):
- ijms-4000177-supplementary.pdf
